# Supplementary material for: Prevalence and correlates of microalbuminuria in high-risk persons with hypertension, diabetes, or HIV at a tertiary hospital in Zambia
Source: PLoS One. 2025 Jul 14;20(7):e0328529. doi: 10.1371/journal.pone.0328529 (PMC12258559; doi:10.1371/journal.pone.0328529)
Supplement: S2 File — (XLSX) [file pone.0328529.s002.xlsx]

## Sheet: Sheet 1 - MicroalbuminuriaInHi_
age	sex	married	employed	highest_level_of_education	takes_alcohol	smokes	bmi	waist_circumference_cm	microalbumin_urine	microalbumin	hsCRP	plwh	MAU	sbp	dbp	hypertension	adherent_to_antihypertensi	duration_of_hypertension_y	antihypertensives	diabetic	duration_of_diabetes	hypoglycemics	adherent_to_hypoglycemics	fasting_blood_sugar	virally_suppressed_1000_co	art	duration_of_rvd_years	adherent	HighCRP	P_Na+	Urea	p.creatinine
44	1	1	0	1	1	0	23.5	70	2	-		1	0	135	80	0	0	0		0			0		1	3	1	1
42	2	0	1	2	1	0	31.2	104	2	-			0	114	74	0	0	0		0			0		1	1	14	1
25	1						15.57	32	2		0.1		0	130	93	0				0									0	139	3.1	74.9
49	1						19.14	79	2		0.14		0	137	94	0				0									0	139	7.19	65.6
39	1						23.44	38	2		0.16		0	95	56	0				0									0	141	4.38	76.2
53	2						35.56	92	2		1.01		0	151	94	1				0									0	138	4.27	73.7
48	1						23.88	36	2		2.65		0	173	83	0				0									0	139	3.79	74.3
28	1						30.47	95	2		3.69		0	146	90	1				0									1	136	3.32	81.2
38	2						26.67	39	2		10		0	121	82	0				0									1	136	1.97	40
36	2						31.11	50	2		10		0	106	78	1				0									1	137	5.06	65
30	2						27.55	32	2		10		0	90	70	0				0									1	132	1.94	43.8
60	1						26.56	40	2.2		10		0	122	75	0				0									1	139	4.2	56.9
31	1						28.91	37	2.25		1.8		0	133	99	1				0									0	140	3.59	66.2
35	2	0	0	1	1	0	17.4	62	2.66	-		1	0	100	65	0	0	0		0			0		0	2	2	0
25	2						23.11	31	2.91		0.49		0	113	69	1				0									0	136	2.53	35
45	2	1	0	1	0	0	24.02	89	3.09	-		0	0	132	93	1	1	0	Enalapril	0			0		0			0
22	1						28.06	32	3.74		10		0	106	67	0				0									1	139	2.35	51.2
22	2						21.48	30	3.77		2.24		0	105	75	0				0									0	138	3.41	48.1
34	1						31.25	91	3.83		1.96		0	171	113	0				0									0	138	2.2	56.9
49	2	1	0	1	0	0	21.8	72	3.89	-		1	0	118	79	0	0	0		0			0		1	1	27	1
27	2						40.23	114	3.9		4.49		0	156	94	1				0									1	136	3.29	49.4
20	2						37.76	37	3.95		0.46		0	117	65	1				0									0	135	2.17	51.9
50	1						29.78	31	3.95		10		0	129	90	0				0									1	141	1.7	43.8
50	2						27.11	30	4.09		0.47		0	110	75	1				0									0	141	2.8	62.5
32	2	0	0	1	1	0	36.2	114	4.29	-		1	0	128	81	0	0	0		0			0		1	3	6	1
41	2	1	0	1	0	0	18.1	89	4.5	-		1	0	106	67	0	0	0		0			0		1	1	5	1
35	1						34.22	85	4.61		4.01		0	135	84	0				0									1	135	2.92	45.6
62	2						43.11	43	4.79		0.46		0	157	177	0				0									0	141	2.97	48.7
27	2						23.56	26	4.92		0.16		0	104	73	0				0									0	139	2.04	57.5
29	1						24.61	68	4.98		1.68		0	131	85	0				0									0	141	4.04	77.4
15	2						17.58	40	5.2		1.98		0	98	59	0				0									0	136	3.28	50
23	1						32.14	33	5.53		0.17		0	117	79	1				0									0	138	3.27	54.4
23	2						18.75	28	5.54		0.1		0	110	73	1				0									0	135	3.61	45
30	1						17.59	31	5.68		3.93		0	121	74	0				0									1	138	3.42	55.6
52	2						21.11	40	5.69		10		0	149	81	1				0									1	137	2.36	74.3
38	1						26.22	81	5.88		5.69		0	152	101	0				0									1	136	2.34	86.2
54	1	1	1	1	0	0	19.8	95	6.04	-		1	0	154	74	0	0	0		0			0		1	3	11	1
60	2						29.78	45	6.13		5.12		0	107	85	0				0									1	137	3.7	68.7
30	1						25.61	50	6.17		3.07		0	122	73	1				0									1	139	5.2	102.4
51	2						29.78	40	6.21		10		0	144	91	0				0									1	134	2.88	63.7
47	2	1	0	1	0	0	22	86	6.31	-		1	0	114	74	0	0	0		0			0		1	1	16	1
68	2	0	0	2	0	0	27.3	105	6.33	-		1	0	139	59	1	0	1	using herbal medicines	0			0		1	3	20	1
70	1	1	0	2	1	0	31.45	117	6.45	-		0	0	154	94	1	1	1	Lorsatan+ Amilordipine+ Aspirin	0			0		0			0
61	1	0	1	1	0	0	19.1	91	6.49	-		1	0	116	67	0	0	0		0			0		1	3	8	1
46	1	0	0	2	1	0	27.3	92	6.76	-		1	0	140	90	0	0	0		0			0		1	3	6	1
39	1						25.33	32	6.82		6.63		0	152	92	1				0									1	139	3.1	62.5
22	1						20.68	77	6.84		4.44		0	152	96	0				0									1	133	2.6	51.9
24	1						28.13	82	6.85		0.17		0	123	82	1				0									0	138	2.14	78.1
22	2						18.69	30	6.87		0.12		0	125	82	1				0									0	137	2.63	52.5
73	2						26.02	90	7.26		10		0	147	99	0				0									1	132	3.24	51.2
66	2	0	0	1	0	0	21.6	78	7.29	-		1	0	127	76	1	0	1	Telmisat 40 + hydrochlorothiazide	0			0		1	2	12	1
25	1						23.15	35	7.84		1.82		0	118	90	0				0									0	140	7.56	87.4
70	2						28.52	41	8.15		5.95		0	183	107	0				0									1	136	3.28	86.2
27	2		1	2	0	0	18.4	77	8.56	-		1	0	116	67	0	0	0		0			0		1	3	5	1
22	2						42.22	40	8.6		10		0	99	58	0				0									1	135	2.96	57.5
5	1	1	1	1	0	0	20.95	72	8.66	-		1	0	189	108	1	1	1	Nifedipine	0			0		0	2	13	1
48	1	1	0	2	1	0	19.3	88	8.66	-		1	0	104	59	0	0	0		0			0		0	3	13	1
31	2						25.78	34	8.97		0.69		0	113	78	0				0									0	138	2.83	38.1
40	2						23.44	34	8.97		8.03		0	128	89	0				0									1	140	2.54	48.1
63	1						22.85	36	9.1		0.36		0	130	90	0				0									0	138	5.37	134.8
50	1						26.17	31	9.28		10		0	130	106	0				0									1	137	3.25	50.6
55	2						26.67	30	9.41		10		0	129	85	0				0									1	137	4.61	13.2
43	2						25	63	9.46		10		0	146	99	1				0									1	137	5.83	86.8
33	2						30.67	91	9.7		0.4		0	134	107	1				0									0	141	2.31	53.7
49	1	1	1	1	0	0	23.9	99	9.76	-		1	0	159	103	1	1	0	moduretic and nifedipine	0			0		1	3	16	1
26	1						24.22	34	11.08		0.1		0	129	77	1				0									0	140	3.32	79.9
66	2	0	0	1	0	0	29.26	96	11.43	-		1	0	165	101	1	1	1	Enalapril	0			0		1	1	13	1
33	1						25.26	35	11.44		3.65		0	120	81	0				0									1	140	4.38	89.3
69	1						19.72	82	11.46		10		0	160	72	1				0									1	139	3.17	104.9
39	1						32.81	50	11.6		2.68		0	130	95	0				0									0	137	6.88	71.8
34	2						37.5	106	11.64		4.88		0	134	90	0				0									1	136	2.35	41.3
50	1						25.33	35	11.65		10		0	102	68	0				0									1	140	4.2	43.1
48	2	1	0	1	0	0	27.39	89	11.71	-		1	0	159	92	0	0	0		0			0		1	1	3	1
39	2						30.86	98	11.71		10		0	171	100	0				0									1	135	2.38	49.4
48	2						37.78	32	11.8		1.04		0	145	95	1				0									0	134	3.41	55
47	1		0	1	0		20.4	83	12.18			1	0	118	68	0	0	0		0			0		1	2	12	1
33	2	0	1	2	0	0	23.42	92	12.88	-		1	0	131	94	0	0	0		0			0		1	3	2	1
30	2						29.78	34	13.14		0.37		0	120	80	0				0									0	138	2.53	53.7
70	2						25.33	60	13.29		2.1		0	166	99	0				0									0	140	3.07	47.5
72	1	1	0	1	0	0	24.1	97	13.35	-		1	0	110	78	0	0	0		0			0		1	3	20	1
37	2	1	0	1	1	0	27.3	91	13.76	-		1	0	123	85	0	0	0		0			0		1	3	20	1
60	1						29.41	96	14.82		2.42		0	138	98	0				0									0	138	3.32	65
43	2	1	0	1	1	0	27.1	95	15.5	-		1	0	102	58	0	0	0		0			0		1	3	13	1
21	2						40.82	28	15.58		4.19		0	129	89	1				0									1	135	3.77	78.7
63	1						31.83	108	16.35		10		0	195	115	0				0									1	140	5.69	88
40	2						27.04	80	16.38		0.36		0	103	72	0				0									0	140	2.27	51.9
42	2						22.67	32	16.58		0.48		0	114	81	0				0									0	137	3.04	68.1
43	2	1	0	1	0	0	18.1	76	16.93	-		1	0	92	55	0	0	0		0			0		1	2	16	1
29	2						25.39	37	17.06		10		0	125	95	1				0									1	136	2.6	43.1
22	2						24	36	17.56		10		0	104	68	1				0									1	136	5.24	52.5
25	2						23.83	77	17.84		1.23		0	135	89	1				0									0	136	3.77	77.5
45	2						32.03	92	17.85		1.82		0	172	115	1				0									0	137	5.97	92.1
27	1						27.34	32	18.81		0.62		0	120	78	0				0									0	139	2	70.6
55	2	0	0	1	0	0	19.9	81	19.78	-		1	0	150	74	1	1	1	Nifedipine	0			0		1	2	20	1
66	2						33.33	88	20.27		0.83		0	152	89	0				0									0	140	3.85	60
51	1						23.44	82	21.91		10		0	156	96	0				0									1	133	3.83	50.6
45	2						21.78	78	23.44		1.09		0	104	93	0				0									0	137	4.99	95.5
65	2						30.67	93	23.45		10		0	146	102	1				0									1	138	3.41	88
23	2						30.08	97	23.46		1.31		0	186	114	1				0									0	140	3.63	61.2
23	1	0	0	2	0	0	20.1	77	24.7			1	0	120	66	0	0	0		0			0		0	3	23	1
58	1						32.87	36	25.41		2.78		0	155	95	0				0									0	136	1.62	70.6
30	2						32.44	99	25.88		1.65		0	114	76	0				0									0	138	2.05	59.4
50	1	1	0	1	0	0	23.3	92	26	-		1	0	113	69	0	0	0		0			0		1	3	10	1
46	2	0	0	1	0	0	28.63	104	28.99	-		1	0	147	92	0	0	0		0			0		1	1	12	1
42	2						50.89	30	29.15		0.72		0	106	74	0				0									0	137	1.94	66.2
67	2						16.98	30	29.87		0.37		0	132	61	0				0									0	143	3.07	60
65	2	0	0	2	0	0	18.1	78	31.27	-		1	1	146	97	0	0	0		0			0		1	3	18	1
26	2						28.44	34	33.27		10		1	104	61	0				0									1	139	2.63	37.5
71	1	1	0	1	0	0	16.1	99	35.63	-		1	1	146	72	0	0	0		0			0		1	1	11	1
24	2						32.42	36	36.67		6.56		1	115	82	1				0									1	139	2.24	51.9
40	2	1	0	1	0	0	19.4	80	37.04	-		1	1	91	68	0	0	0		0			0		1	3	12	1
46	2	1	1	1	0	0	18.7	74	37.38	-		1	1	102	62	0	0	0		0			0		1	2	11	1
50	2	0	0	1	0	0	25.6	81	39.99	-		1	1	130	86	0	0	0		0			0		0	3	11	1
23	2						40	34	42.04		10		1	115	76	0				0									1	139	2.37	66.2
38	2						26.67	32	42.13		9.12		1	119	82	0				0									1	143	3.54	54.4
39	2						30.08	100	42.2		1.79		1	153	97	0				0									0	140	2.29	59.4
83	1	0	0	1	0	0	19.8	88	47.88	-		1	1	139	65	0	0	0		0			0		1	3	20	1
41	2	1	1	2	0	0	21.3	79	48.24	-		1	1	138	87	1	1	1	Moduretic	0			0		1	3	18	1
89	1						27.34	73	52.09		10		1	176	70	0				0									1	141	25.76	407.4
45	2						28.89	36	53.31		2.12		1	143	93	0				0									0	140	3.78	62.5
73	1	1	0	1	0	0	22.7	92	54.99	-			1	154	80	0	0	0		0			0		1	1	17	1
33	1						28.91	89	59.31		5.96		1	144	104	1				0									1	133	4.23	81.2
17	2						24.44	74	61.54		1.26		1	104	68	1				0									0	138	2.68	67.5
45	1						23.83	79	65.85		10		1	144	103	0				0									1	133	4.71	64.3
20	2						23.11	50	82.23		10		1	111	76	1				0									1	136	2.56	52.5
60	1						29.41	77	86.26		5.49		1	166	106	0				0									1	139	2.33	53.7
44	1	1	1	1	1	1	17.9	70	87.09	-		0	1	136	70	0	0	0		0			0		0			0
33	2	0	0	1	0	0	18.4	78	97.43	-		1	1	100	47	0	0	0		0			0		1	3	3	1
37	2						19.98	60	100.53		1.5		1	134	102	1				0									0	135	3.07	76.8
58	2						33.33	99	104.29		7.77		1	153	103	1				0									1	139	5.06	69.3
59	2	1	1	1	0	0	35.2	107	109.19	-		0	1	160	109	1	1	1	Nifedipine	0			0		0			0
71	1						41.25	121	113.71		10		1	151	81	0				0									1	140	7.68	70
47	1	1	1	1	1	0	23.8	83	125.26	-		1	1	136	78	0	0	0		0			0		1	3	14	1
69	1	0	0	2	0		24.69	93	126.72	-		1	1	184	74	1	1	1	Nifedipine	0			0		1	3	15	1
40	1						16.98	76	128.33		8.89		1	126	86	1				0									1	139	7.33	86.8
60	2	0	1	1	0	0	23.4	97	234.01	-		1	1	148	97	0	0	0		0			0		1	3	10	1
38	1	1	1	1	1	1	16.9	85	267.42	-		1	1	124	77	0	0	0		0			0		1	3	11	1
37	1						25.95	45	278.89		0.63		1	140	96	0				0									0	139	3.72	70.6
40	2	1	1	2	0	0	30.5	107	300	-		1	1	144	100	0	0	0		0			0		1	2	18	1
53	2	0	0	1	0	0	23	88	300	-		1	1	136	88	0	0	0		0			0		1	1	16	1
59	2	0	0	1	1	0	16.5	78	300	-		1	1	103	67	0	0	0		0			0		1	1	19	1
27	1						21.3	30	300		10		1	107	82	1				0									1	142	5.19	71.2
21	2						21.33	28	2		0.37		0	107	80	0				1									0	141	4.68	62.5
37	1						23.56	40	2		0.4		0	129	76	0				1									0	138	1.46	53.1
74	2						24.57	66	2		1.45		0	131	79	1				1									0	134	3.65	52.5
48	2						26.7	32	2.17		4.67		0	162	89	0				1									1	139	3.41	55
30	1						25.39	36	3.11		10		0	112	70	0				1									1	126	5.82	49.4
30	1						19.53	34	6.95		10		0	120	84	1				1									1	144	2.43	35.6
36	1						19.92	77	7.19		10		0	116	78	0				1									1	129	8.07	78.1
56	2	0	0	1	0	0	32	100	9.03	-		1	0	160	90	1	1	1	Enalapril + Amilordipine	1	7	Glibenclamide	Metformin	11.1	1	1	1	8
28	2						40.23	98	10.09		6.25		0	120	80	1				1									1	139	3.18	56.2
40	2						31.64	104	11		5.74		0	134	95	1				1									1	139	3.08	63.1
72	2	1	0	1	0	0	30.4	115	11.9	-		0	0	168	94	1	1	1	Hydrochlorthiazide	1	16	Insulin	Glibenclamide	12	0	0
49	1	1	1	2	1	0	29.3	99	12.37	-		0	0	131	84	1	1	1	Enalapril + Amilordipine	1	10	metformin+ Grimipmide	1	7.1	0			0
24	1						23.46	35	14.39		0.11		0	129	71	1				1									0	136	2.66	65.6
20	1						20	33	25.29		0.1		0	143	99	1				1									0	139	2.38	56.2
23	2						17.65	26	28.29		0.1		0	111	79	1				1									0	135	4.43	54.4
58	2						19.14	45	29.85		4.74		0	162	89	1				1									1	141	3.11	51.2
49	2						28.06	36	30.16		0.52		1	129	95	0				1									0	141	3.05	50.6
47	2	1	1	1	0	0	38.3	100	30.4	-		0	1	136	107	1	1	1	Nifedipine	1	0.3	Metformin	1	7.2	0			0
49	2						25.39	80	42.87		2.28		1	136	82	0				1									0	128	9.73	83.1
51	1	1	1	2	0	0	20	77	45.27	-		0	1	123	79	0	0	0		1	16	Insulin	1	6	0			0
54	2						37.11	40	49.16		3.56		1	163	76	1				1									1	136	5.73	70.6
68	1						24.61	78	99.27		3.39		1	186	78	0				1									1	136	4.02	77.4
61	2						24	30	103.24		2.29		1	162	88	1				1									0	140	3.32	47.5
32	2						24.69	38	155.78		5		1	166	113	1				1									1	131	7.29	181
36	2						34.77	118	185.15		10		1	182	113	1				1									1	132	2.77	60
24	2	0	0	2	0	0	21.08	69	288.78	-		0	1	118	75	0	0	0		1	11	Insulin (soluble and lente)	1	16.1	0
61	2	0	0	2	0		27.3	106	300	-		1	1	135	80	1	1	1	Amilordipine	1	13	Glibenclamide	Metformin. Insulin since 2022	3.9	1	1	18	1
45	2						24.89	27	300		10		1	155	78	1				1									1	138	5.3	70.6
32	1						32.81	100	300		10		1	215	132	1				1									1	1138	6.32	78.1
25	1						17.58	30	300		10		1	110	78	1				1									1	142	1.68	87.4
52	2	1	0	1	0	0	22.8	83	24.74	-	2	0	0	84	67	1	1	1	Lorsatan	1	1	1	Metformin	4.7	0	0	2
53	2						30.76	108	300			1	1	213	93	0				0				7.7						146		73.59
41	1						26.06	92	124.12			0	1	144	104	0				0				4.2						144		120.74
52	2						27.51	75	107.02			0	1	124	77	0				0				4.6						145		66.57
24	1						20.55	73	98.27			0	1	106	64	0				0				4.2						145		73.34
59	1						21.83	73	97.7			1	1	108	72	0				0				3.8						145		83.4
78	2						24.08	91.4	91.34			0	1	158	71	0				0				4.6						146		64.32
65	2						26.18	87	82.07			1	1	144	100	0				0				5.3						147		56.7
75	1						18.4	69	70.3			0	1	128	84	1				0				4.6						145		52.33
55	1						33.1		62.34			1	1	143	99	1				0				5.7						144		114.2
19	1						20.31	69	59.25			0	1	110	73	0				0				4.6						146		37.24
69	2						30.9	107	57.75			1	1	142	67	1				0				6.4						142		62.38
46	2						32.59	106	55.63			1	1	171	86	1				0				5.4						145		66.58
41	2						42.45	111	52.53			0	1	202	104	1				0				4.5						147		44.01
60	2						32.3	82.2	52.24			0	1	144	85	1				0				4.5						146		63.03
68	1						16.11	65	50.29			0	1	159	80	1				0				4.8						149		64.32
65	2						28.15	102.4	49.32			1	1	154	90	0				0				8.3						145		88.49
71	2						25.9	87.2	49.3			1	1	122	77	0				0				4.4						142		61.5
60	1						20.97	79	47.55			0	1	100	57	0				0				3.8						144		71.09
55	2						23.53	105	47.39			1	1	142	91	1				0				5.1						146		56
58	1						23.68	85	47			1	1	122	73	0				0				5.3						148		57.55
68	2						26	103.1	45.36			1	1	151	93	1				0				7.8						146		82.13
24	2						21.22		44.11			0	1	100	60	0				0				4.9						145		55.29
57	1						21.89	72.2	43.42			1	1	107	69	0				0				4.7						146		138
53	2						36.8	113.5	42.6			0	1	141	91	1				0				5.4						146		58.44
33	1	1	1	2	1	0	20.4	84	40.71	-		1	1	116	70	0	0	0		0			0		0	3	9	1
31	2						18.78	68.5	40.59			1	1	126	79	0				0				6						145		45.56
60	2						29.67	99.7	37.77			0	1	165	96	0				0				4.9						144		59.97
56	1						22.11	84	37.72			0	1	113	78	0				0				4.6						150		62.26
47	2						29.82	99.1	37.54			1	1	127	78	0				0				6.9						148		37
66	2						22.98	92	36.39			1	1	120	67	0				0				7.3						146		60.98
44	2	1	0	1	0	0	28.6	106	35.4	-		1	1	149	86	1	1	1	Nifedipine	0			0		1	2	8	0
26	1						18.5	71	35			0	1	114	47	0				0				4						145		60.74
20	2						17.01	65.4	34.78			0	1	144	101	0				0				3.5						147		46.03
57	1						20.9	80.7	34.38			1	1	157	92	0				0				4.2						145		34.34
45	2						26.97	93.5	32.4			1	1	107	61	0				0				4.4						145		37.24
68	1						27.52	87	29.87			0	0	154	87	1				0				4.8						147		73.34
22	2						22.3	68.4	29.18			0	0	132	91	0				0				5.2						145
45	2						29.37	98.3	28.23			1	0	122	96	0				0				5
51	1						32.4	101	25.98			1	0	155	99	1				0				6						144		39.5
47	2						32.76	106	25.24			1	0	157	101	0				0				6.2						144		48.36
30	2						27.15		24.95			0	0	116	78	0				0				5.1						144		62.06
26	2						19.66	73.3	24.54			0	0	89	55	0				0				4.6						144		89.14
51	2						41.2	124	24.37			0	0	122	76	1				0				11.9						146		87.48
62	2						23.23	79.5	24.3			1	0	118	68	0				0				4.3						143		65.18
63	2						29.39	101.5	23.59			0	0	139	87	0				0				5.5						144		79.07
24	2						17.41	61	23.31			0	0	116	71	0				0				4.9						145		41.75
71	2						35.3	106.7	23.08			1	0	126	75	1				0				4.7						148		56.92
63	2						31.46	104	22.73			0	0	146	91	0				0				4.9						139		66.57
30	2						29.3	95.1	22.48			0	0	129	89	0				0				4						145		63.03
62	2						38.8	119.2	21.83			0	0	120	74	0				0				5						146		37.82
75	1						24.5	84	21.78			0	0	119	72	0				0				4.6						146		56.92
68	2						21.78	82.3	21.45			1	0	123	72	0				0				4.9						145		62.06
24	2						29.87		20.68			0	0	128	83	0				0				4.7						146		46.26
47	2						25.56	84.8	19.94			1	0	108	71	0				0				4.8						147		84.63
21	2						21.22	76.5	19.33			1	0	103	67	0				0										144		32.94
63	1						31.2	106	19.07			1	0	132	93	1				0				9.66						143		92.06
47	2						21.3	75	18.62			1	0	122	78	0				0				4.9						144		55.37
59	2						24.14	88	18.05			0	0	148	82	0				0				6.2						151		66,57
20	2						24.56	78.5	17.57			0	0	173	112	1				0				4.2						146		62.32
51	2						25.64	88.4	17.55				0							0				3.6						147		66.88
70	1						31.2	115	17.42			0	0	202	111	1				0				4						145		77.86
25	2							68.1	17.38			0	0	124	84	0				0				5.8						144		44.69
46	1						22.97	81	17.25			1	0	108	72	0				0				4.4						144		80.11
19	2						22.2	61.9	16.32			0	0	103	58	0				0				5.4						144		54.62
36	2						27.24	85.5	16.05			1	0	118	85	1				0				5.1						144		34.98
49	2						25.98	82	15.47			1	0	165	98	0				0				5.8						147		84.81
54	2						33.13	109	15.15			0	0	139	92	0				0				5.9
65	2						27.59	90	15			1	0	168	88	0				0				5.6						146		41.35
47	2						31.1	92.5	14.69			1	0	136	93	0				0				4.1						151		39.49
46	2						24.92	87	14.47			0	0	164	105	1				0				5.5						144
53	1						29.27	101	14.24			0	0	138	97	0				0				6						153		91.4
81	2						32.46	105.3	14.23			1	0	137	90	0				0				7.9						145		82.37
45	1						29.3	100	13.84			1	0	128	80	0				0				4.9						147		62.06
59	1						27.58	100	13.53			0	0	161	100	1				0										148		63.79
81	2						25.3	101	13.49			1	0	131	74	1				0				4.6						145		129.77
25	1						20.22	69	13.39			0	0	113	75	0				0				4.3						145		84.63
70	2						26.27	89	12.76			0	0	133	78	0				0				4.4						145		50.78
46	2						29.33		12.55			0	0	105	68	0				0				5						145		80.11
44	2						29.22		12.46			0	0	118	77	0				0										145		64.32
55	2						23.53	105	12.22			1	0	1.87	142	1				0				5.1						146		56.77
59	1						29.7		12.05			0	0	194	127	1				0				5.5						142		78.31
55	1						28.53	-	11.68			0	0	123	89	0				0				5						145		76.78
30	2						24.63	73	11.52			0	0	130	86					0				4.8						145		73.34
72	2						34.93	113	11.47			0	0	122	64	0				0				5						147		107.2
65	1						24.63	88	11.35			1	0	133	84	0				0				4.7						151		75.6
44	1						26.4		11.12			0	0	138	78	0				0				4.3						145		79.1
44	1						20.31	78	11.01			1	0	106	64	0				0				4.9						146		80.11
25	1						19.8		10.97			0	0	107	74	0				0				4.4						149		63.79
45	2						22.41	83.9	10.9			0	0	86	57	0				0				5.3						143		62.06
21	1						22.16	71	10.84			0	0	141	93	0				0				4.2						143		66.88
54	1						31.1	103	10.1			0	0	115	78	0				0				6.2						144		71.09
26	2						29.64	93	10.01			0	0	123	84	0				0				4.2						143		80.11
29	1						31.76	102	9.55			0	0	145	75	0				0				5						146		74.49
47	1						32.11	110	9.45			1	0	127	78	0				0				4.5						146		89.14
58	2						24.5	86.2	9.21			1	0	157	99	1				0				4.6						147		62.26
56	2						40.02	119.8	9.11			0	0	147	85	1				0				4.7						149		48.52
31	2						25.92	83	9.07			0	0	107	73	0				0				5.3						144		76.02
58	2						23.07	84.6	9.03			0	0	131	61	0				0				4.8						145		53.03
54	1						28.38	101	9			0	0	141	90	0				0				5.4						144		91.4
52	1						20.02	79	8.84			0	0	107	75	0				0				3.8						148		63.79
43	2	1	0	1	0	0	27.68	106	8.84				0	106	73	0	0	0	0	0	0			0	1	1	1	17
42	2						27.22	87	8.81			0	0	101	58	0				0				5.7						144		89.14
49	1						25.45	88	8.09			1	0	119	83	0				0				5.3						145		64.18
33	2						28.84	86	8.07			0	0	119	83	0				0				4.7						145		71.09
51	1						22.73	79	7.96			1	0	124	75	0				0				4.6						144		51.16
60	2						35.6	114.9	7.57			0	0	116	83	1				0				5.6						150		70.67
62	1						26.2		7.5			0	0	142	99	0				0				4.9						147		76.02
48	1						18.5	71	7.5			0	0	146	89	0				0				4.2						144		77.54
45	1						32.24	-	7.47			0	0	118	49	0				0				4.2						145		79.1
56	2						31.62	95	7.37			1	0	146	85	0				0				5.3						146		66.58
40	2						30.19	98.8	7.18			1	0	122	72	0				0				6.7						143		57.68
30	2						25.67	85	7.13			0	0	102	64	0				0				7.13						146		66.58
40	2						22.5	81	6.95			0	0	119	75	0				0				2.15						144		74.05
35	1						20.14	73	6.34			0	0	105	70	0				0				5.1						145
22	2						18.48		5.94			0	0	107	59	0				0				4.4						143
28	2						23.83		5.86			0	0	96	63	0				0				4.3						145		62.06
50	1						23.6	90	5.22			0	0	170	110	1				0				7.1						145		73.72
44	2						29.4	103	4.58			1	0	139	81	0				0				5.3						146		46.97
62	2						25.8	96.5	4.4			0	0	175	105	1				0				8.3						145		53.1
39	1						26.27	81	4.33			0	0	120	54	0				0				5.9						144		44.01
67	1						27.05	102	3.63			0	0	142	121	1				0				5						145		73.72
23	1						19.5	69	3.62			0	0	121	83	0				0				4.8						146		54.62
58	2						26.31	95.4	3.12			0	0	129	70	0				0				4.9						148		62.26
54							27.5	92.2	2.69			0	0	125	83	0				0				5.1						145		66.88
39	1						27.5		2.67			0	0	118	68	0				0				5.4						146		61.5
62	2						28.4	1.4	2.59			0	0	121	77	0				0				7.9						148		63.79
53	2						19.74	69	2.47			0	0	94	55	0				0				4.3						146		89.14
20	2						28.02	89.1	2.24			0	0	112	75	0				0				4.8						145		68.38
31	2						31.01		21.85			0	0	127	76	0				0				4.1						147
43	2						24.24	24.8	2			0	0	157	99	0				0				3.9						146		62.06
63	2						35.1	114.5	300			0	1	140	98	1				0				7.5						147		100.46
43	2						30.93		300			1	1	127	84	1				0				4.7						145		71.05
37	2						37.06	96.8	300			0	1	111	74	0				0				4.5						145		89.14
